# Supplementary material for: Co-treatment with miR-21-5p inhibitor and Aurora kinase inhibitor reversine suppresses breast cancer progression by targeting sprouty RTK signaling antagonist 2
Source: Bioengineered. 2021 Dec 30;13(1):455–68. doi: 10.1080/21655979.2021.2009410 (PMC8805969; doi:10.1080/21655979.2021.2009410)
Supplement: Supplemental Material [file KBIE_A_2009410_SM7715.zip]

Archive with 2 entries (1 files):
- supplementary/
- supplementary/Supplementary Figure 1_revised.tif
